# Supplementary material for: IL-1 Superfamily Member (IL-1A, IL-1B and IL-18) Genetic Variants Influence Susceptibility and Clinical Course of Mediterranean Spotter Fever
Source: Biomolecules. 2022 Dec 17;12(12):1892. doi: 10.3390/biom12121892 (PMC9816934; doi:10.3390/biom12121892)
Supplement: Supplementary file 1 [file biomolecules-12-01892-s001.zip]

Archive with 1 entries (1 files):
- biomolecules-2000949-supplementary.pdf
